# Supplementary material for: Dynamin-2 reduction rescues the skeletal myopathy of a SPEG-deficient mouse model
Source: JCI Insight. 2022 Aug 8;7(15):e157336. doi: 10.1172/jci.insight.157336 (PMC9462472; doi:10.1172/jci.insight.157336)
Supplement: Supplemental data set 1 [file jciinsight-7-157336-s019.xlsx]

## Sheet: Fig 1
	B	Quantification of DNM2 expression
			Mean	SD	N
	1	WT	1	0.2	7
	2	Speg-KO	1.7	0.4	7

## Sheet: Fig 2
B		DNM2 expression in gastrocnemius (Gastroc)						DNM2 expression in triceps
			Mean	SD	N				Mean	SD	N
	1	Control	1	0	4		1	Control	1	0.1	4
	2	Speg-KO	2.2	0.4	4		2	Speg-KO	1.8	0.5	4
	3	Speg-rescue	0.5	0.2	4		3	Speg-rescue	0.5	0.1	4
		DNM2 expression in diaphragm						DNM2 expression in heart
			Mean	SD	N				Mean	SD	N
	1	Control	1	0.3	4		1	Control	1	0	4
	2	Speg-KO	1.6	0.3	4		2	Speg-KO	1.3	0.1	4
	3	Speg-rescue	1	0.4	4		3	Speg-rescue	0.9	0.3	4

## Sheet: Fig 3
	A	Life span of all mice				B	Survival for male mice				C	Survival for female mice				D	Body weight of male mice										E	Body weight of female mice
	age (wk)	Control	Speg-KO	Speg-rescue		age (wk)	Control	Speg-KO	Speg-rescue		age (wk)	Control	Speg-KO	Speg-rescue			Male control			Male Speg-KO			Male Speg-rescue					Female control			Female Speg-KO			Female Speg-rescue
	7			1		7			1		7			1		age (wk)	Mean	SD	N	Mean	SD	N	Mean	SD	N		age (wk)	Mean	SD	N	Mean	SD	N	Mean	SD	N
	8			1		8			1		13			1		4	15.62	2.75	14	14.87	3.67	6	14.88	1.24	15		4	14.04	1.09	12	13.4	1.33	9	13.07	1.27	10
	18			1		18			1		46			1		5	21.44	1.85		19.16	2.43		19.61	2.22			5	16.48	1.14		14.89	0.77		15.6	1.11
	14			1		14			1		27			1		6	23.23	1.77		20.74	2.87		20.98	2.46			6	17.87	1.65		15.13	1.71		16.35	1.94
	11			1		11			1		39			1		7	24.6	1.68		22.37	2.51		21.86	3.31			7	18.32	2.35		17.09	2.43		18.48	1.22
	26			1		26			1		6			1		8	25.91	1.55		23.75	2.57		24.33	1.38			8	20	2.45		18.3	1.66		18.64	1.23
	13			1		13			1		20			1		9	26.18	1.51		23.1	2.61		24.39	1.61			9	21.08	1.57		18.94	0.73		19.6	1.91
	24			1		24			1		8			1		10	27.04	1.41		22.62	2.95		25.02	1.92			10	21.87	2.1		19.07	1.53		21.08	1.78
	40			1		40			1		20			1		11	27.82	1.64		22.63	2.99		25.82	1.94			11	22.61	1.7		18.93	1.72		20.8	2.33
	8			1		8			1		20			1		12	28.41	1.41		22.87	4.01		25.78	2.24			12	23.08	1.71		19.53	2.98		21.19	2.89
	16			1		16			1		11			1		13	29.44	1.65		22.87	1.55		26.87	1.9			13	23.51	1.9		20.8333	0.64		22.22	3.18
	16			1		16			1		12			0		14	29.84	1.66		21	1.41		27.19	1.81			14	24.51	2.1		19.83	2.62		22.77	1.7
	12			1		12			1		12			1		15	30.89	1.98		20.8			28.13	1.49			15	24.64	1.23		20.03	1.69		23.48	2.55
	5			1		5			1		18		1			16	31.61	2.03					27.84	0.93			16	25.5	2.31		21.37	1.8		23.55	2.51
	8			1		8			1		12		1			17	31.97	1.93					27.23	1.57			17	23.91	1.91		20.1			23.68	2.41
	11			1		11			1		12		1			18	32.57	2.92					27.88	1.89			18	25.39	2.07					23.45	2.39
	16			1		16			1		16		1			19	32.98	2.72					27.33	1.49			19	24.98	2.33					23.47	2.61
	12			1		12			1		8		1			20	33.43	3.02					27.77	1.6			20	24.37	1.26					21.8	2.88
	12			1		12			1		9		1			21	33.83	3.14					26.66	1.62			21	24.8	1.15					25.15	0.49
	6			1		6			1		8		1			22	34.48	3.39					27.73	1.64			22	25.7	0.58					22.65	0.95
	10			1		10			1		8		1			23	34.73	3.67					28.66	1.01			23	24.9	0.99					23.27	1.39
	13		1			13		1			14		1			24	36.81	3.81					30.3	4.05			24	25.28	0.94					23.8	1.47
	12		1			12		1			8		1			25	39.42	3.44					30.3				25	26.28	2.51					23.2	1.22
	10		1			10		1			12		1			26	41.17	2.42					30.7				26	24.88	0.83					25.15	0.21
	6		1			6		1			12		1			27	42.5	2.99					31				27	26.5	1.37					25.9	0
	10		1			10		1			16		1			28	41.2	3.92					30				28	25.6667	1.73					25.45	0.78
	5		1			5		1			8		1			29	41.63	5					29.6				29	25.8	1.13					24.9	0.42
	8		1			8		1			6			1		30	41.55	5.05					31				30	26.6	1.48					25	0.71
	12		1			12		1			46	0				31	41.75	4.96					30.3				31	26.08	0.72					23.8	0.28
	6		1			6		1								32	42.45	4.94					30.6				32	27.53	1.67					25.55	1.34
	6		1			6		1								33	43.43	4.56									33	26.57	1.55					25.45	0.64
	8		1			8		1								34	44.28	4.84									34	27.13	1.95					26.2	0.71
	10		1			10		1								35	47.45	1.48									35	27.38	2.3					25.35	0.78
	46	0				46	0									36	44.9	4.52									36	27.75	1.71					25.15	0.07
	21			1												37											37	28.93	3					25.2
	13			1												38											38	27.63	1.64					24
	46			1												39											39	28.8	2.18					25
	27			1												40											40	27.7667	2.12					23.8
	39			1												41											41	26.5	1.13					22.5
	6			1												42											42	27.3333	3.01					23
	20			1												43											43	26.4667	0.5					23.6
	8			1												44											44	27.6667	0.57					24.1
	20			1												45											45	28.4667	3.92					24.8
	20			1												46											46	30.25	0.64
	11			1												47											47
	12			0												48											48
	12			1
	18		1
	12		1
	12		1
	16		1
	8		1
	9		1
	8		1
	8		1
	14		1
	8		1
	12		1
	12		1
	16		1
	8		1
	6			1

## Sheet: Fig 4
	B	Distribution of mouse resting time, slow movement, and fast movement										C	Travel distance			D	hindlimb rearing
		Control			Speg-KO			Speg-rescue				Control	Speg-KO	Speg-rescue		Control	Speg-KO	Speg-rescue
		Mean	SD	N	Mean	SD	N	Mean	SD	N		679	57.5	680		6	0	17
	Resting	129.97	44.85	15	215	50.21	6	178.83	45	7		629.2	76.6	423.6		27	0	15
	Slow	85.67	18.26	15	59.73	33.09	6	70	12	7		577.5	521.7	444.5		10	3	19
	Fast	84.36	34.14	15	24.33	17.8	6	50	38	7		637.1	297.7	562.9		13	17	11
												1079.7	621.2	1825.3		25	3	40
												1813	234.6	652.5		61	14	23
												1546.6		1825.3		35	3	6
												1241.2		600		35		40
												1269.8		615		41		24
												1216.2				21
												1235.4				41
												912				29
												1792.6				46
												1820				48
												1316.4				31
												693				14
												508.8				15
												749.7				14
												518				15
												714.9				21
												1820				48
												1792.6				46
												1209.4				39

## Sheet: Fig 5
C	Distribution of the cross-sectional area (CSA) (µm2)				D	Fiber CSA (µm2)
	Control	Speg-KO	Speg-rescue				Mean	SD	N		G	Relative force
	2402.62	1354.12	1994.25		1	Control	1587	815.098	976		Stimulation frequency (Hz)	Control	Speg-KO	Speg-rescue
	1667.25	1338.38	1960.12		2	Speg-KO	900	405.2	1008		30	0.0858	0.0484	0.0541
	3562.12	726	1225.5		3	Speg-rescue	1384	596.414	528		31	0.0865	0.0487	0.0543
	1257	1120.5	1369.5								32	0.0872	0.0491	0.0546
	1848.38	1324.12	2958.75								33	0.088	0.0495	0.0548
	2149.88	785.625	1503.38		E	peak force (mN)	Mean	SD	N		34	0.0889	0.05	0.0551
	1303.88	1639.12	1521.38		1	Control	358	90	5		35	0.0898	0.0505	0.0555
	2497.12	1415	1307.62		2	Speg-KO	146	39	5		36	0.0909	0.051	0.0559
	2943.75	769.875	1318.12		3	Speg-rescue	247	83	5		37	0.092	0.0516	0.0563
	3166.5	628	813.75								38	0.0932	0.0522	0.0567
	1777.5	1545.62	1795.5								39	0.0945	0.0529	0.0572
	3425.62	1229.38	1301.62		F	Force/CSA (kPa)	Mean	SD	N		40	0.0959	0.0536	0.0577
	1396.5	414.125	903.375		1	Control	241	15	5		41	0.0974	0.0544	0.0583
	940.5	833.25	817.125		2	Speg-KO	138	20	5		42	0.0991	0.0552	0.0589
	882.25	408.875	1511.62		3	Speg-rescue	204	36	5		43	0.1008	0.0561	0.0596
	1699.5	1143.12	766.125								44	0.1027	0.057	0.0603
	918.375	985.625	1839								45	0.1047	0.058	0.0611
	1221.75	563.125	759.75		H	K (Hz at inflection point of force-frequency relationship)	Mean	SD	N		46	0.1068	0.059	0.0619
	1581.38	651.75	1281.75		1	Control	111	5	5		47	0.1091	0.0602	0.0628
	2852.25	1473.62	583.125		2	Speg-KO	145	12	5		48	0.1115	0.0613	0.0638
	1440.75	985.75	2010		3	Speg-rescue	134	13	5		49	0.114	0.0626	0.0648
	2432.38	299.375	1710.38								50	0.1167	0.0639	0.0659
	2769	1282.88	817.5								51	0.1196	0.0652	0.0671
	882.75	1314.25	1431								52	0.1225	0.0667	0.0683
	2703.38	906.875	2155.5								53	0.1257	0.0682	0.0696
	2423.25	579.625	1218.75								54	0.129	0.0698	0.071
	1209	348.875	1890.38								55	0.1325	0.0715	0.0725
	1078.12	886.875	1181.62								56	0.1362	0.0732	0.0741
	2989.88	261.875	1923.75								57	0.14	0.0751	0.0758
	2715.75	652.25	1496.62								58	0.144	0.077	0.0775
	2070	1171.25	715.875								59	0.1481	0.079	0.0794
	992.625	705.625	1063.88								60	0.1525	0.081	0.0813
	1144.88	1042.12	1569								61	0.157	0.0832	0.0834
	2744.62	1060.25	1939.88								62	0.1617	0.0855	0.0855
	1728.38	1097.88	1362								63	0.1666	0.0878	0.0878
	1588.12	848.75	810.75								64	0.1717	0.0903	0.0902
	1084.88	425.875	1009.12								65	0.177	0.0928	0.0927
	2436.75	940.25	2252.25								66	0.1824	0.0954	0.0953
	1211.62	599.5	1931.62								67	0.188	0.0982	0.098
	1942.5	806.625	859.125								68	0.1938	0.101	0.1009
	1178.5	902.75	2082.75								69	0.1998	0.1039	0.1038
	2032.12	939.375	2070								70	0.2059	0.1069	0.1069
	1869	1327.25	1322.25								71	0.2123	0.11	0.1102
	2892	1213	1944.38								72	0.2188	0.1133	0.1135
	2852.25	560.375	1564.88								73	0.2254	0.1166	0.117
	1297.88	1182.75	1430.25								74	0.2323	0.12	0.1206
	1084.12	777.75	2012.62								75	0.2393	0.1235	0.1244
	2272.88	1501.62	1283.62								76	0.2464	0.1272	0.1283
	2476.12	782.5	1231.12								77	0.2537	0.1309	0.1323
	1449	314.25	1520.62								78	0.2612	0.1347	0.1365
	2406.38	344.625	458.875								79	0.2688	0.1386	0.1408
	2603.62	1220	1631.62								80	0.2765	0.1427	0.1452
	2122.12	299.75	1004.25								81	0.2844	0.1468	0.1498
	1731.38	1303	1831.5								82	0.2923	0.1511	0.1545
	1543.12	543.5	1038								83	0.3004	0.1554	0.1594
	1459.88	734.25	648.375								84	0.3087	0.1598	0.1644
	883.5	1151.5	948								85	0.317	0.1644	0.1696
	2167.88	910.75	990								86	0.3254	0.169	0.1749
	2545.5	631.375	1512								87	0.3339	0.1737	0.1803
	1788	515	890.625								88	0.3425	0.1786	0.1858
	1299.38	396.75	1213.88								89	0.3512	0.1835	0.1915
	1304.62	1438.12	904.875								90	0.3599	0.1885	0.1974
	1612.5	555.5	487.875								91	0.3687	0.1937	0.2033
	1794	859.25	1312.5								92	0.3775	0.1989	0.2094
	2473.88	639.625	1691.25								93	0.3864	0.2042	0.2157
	796.875	928.875	435.75								94	0.3953	0.2095	0.222
	2569.12	319.75	1387.5								95	0.4043	0.215	0.2285
	1887	360.625	900.375								96	0.4132	0.2206	0.2351
	873.75	368.625	1799.62								97	0.4222	0.2262	0.2418
	2734.5	2032.25	577.125								98	0.4312	0.2319	0.2486
	1483.5	561.375	1632.38								99	0.4402	0.2377	0.2555
	802.875	369.125	1093.12								100	0.4492	0.2436	0.2626
	819	224.25	1640.62								101	0.4582	0.2495	0.2697
	1066.5	536.75	1586.88								102	0.4671	0.2555	0.2769
	516.375	942	1364.32								103	0.476	0.2616	0.2843
	1676.62	259.625	1185.75								104	0.4849	0.2678	0.2917
	1137.75	906.125	669								105	0.4937	0.274	0.2992
	1026.88	434.25	1845.38								106	0.5025	0.2802	0.3068
	2429.25	1083	1930.5								107	0.5113	0.2866	0.3144
	1279.12	387.25	1764								108	0.52	0.2929	0.3221
	2490.38	434.125	1155								109	0.5286	0.2994	0.3299
	1160.25	465.375	1985.62								110	0.5371	0.3059	0.3378
	609.75	889.25	992.625								111	0.5456	0.3124	0.3457
	1680	786.25	734.625								112	0.554	0.3189	0.3536
	1179.75	1557	952.875								113	0.5623	0.3255	0.3616
	2569.12	697.75	1374.75								114	0.5706	0.3322	0.3697
	1522.88	1207.75	973.125								115	0.5787	0.3388	0.3778
	3231	809.75	1514.25								116	0.5868	0.3455	0.3859
	1284.75	1200.75	748.125								117	0.5947	0.3523	0.394
	2994	929.5	1122.75								118	0.6026	0.359	0.4021
	1139.62	906.875	2168.25								119	0.6104	0.3658	0.4103
	1980	1038.38	1322.62								120	0.618	0.3726	0.4184
	1867.12	940.625	960.75								121	0.6256	0.3794	0.4266
	1218.38	1338.75	590.625								122	0.633	0.3862	0.4348
	1582.88	532	324.375								123	0.6404	0.393	0.4429
	1009.5	1438.62	974.625								124	0.6476	0.3998	0.4511
	2824.88	587.875	1769.62								125	0.6547	0.4066	0.4592
	2719.88	1140.88	583.875								126	0.6618	0.4135	0.4673
	1613.62	444.125	566.625								127	0.6687	0.4203	0.4754
	2367.38	284.375	1268.62								128	0.6754	0.4271	0.4834
	2631.75	789.875	1906.12								129	0.6821	0.4339	0.4914
	1251.75	526.875	745.125								130	0.6887	0.4407	0.4994
	1045.88	546.5	1561.12								131	0.6951	0.4475	0.5073
	2391.75	595.5	1333.12								132	0.7015	0.4543	0.5152
	1068.38	522.375	2178.38								133	0.7077	0.461	0.5231
	816	678.625	1116.38								134	0.7138	0.4677	0.5309
	804.375	934.625	485.25								135	0.7198	0.4744	0.5386
	1638.38	1039.38	1799.38								136	0.7257	0.4811	0.5463
	1510.5	774.5	1226.25								137	0.7315	0.4878	0.5539
	2936.25	1272.75	708.75								138	0.7371	0.4944	0.5614
	1709.62	486.5	1138.5								139	0.7427	0.501	0.5689
	2341.12	627.625	1007.62								140	0.7481	0.5075	0.5763
	2508.38	958.375	1603.12								141	0.7535	0.514	0.5836
	2372.62	1071.75	649.875								142	0.7587	0.5205	0.5909
	1332.75	304	1139.62								143	0.7638	0.527	0.5981
	789	441.625	920.625								144	0.7689	0.5334	0.6052
	579.75	375.625	449.625								145	0.7738	0.5397	0.6122
	1707.38	761.125	757.5								146	0.7786	0.546	0.6192
	1599.38	1313.25	661.875								147	0.7833	0.5523	0.626
	1834.88	1629.5	1087.12								148	0.788	0.5585	0.6328
	1279.5	561.75	1159.12								149	0.7925	0.5647	0.6395
	2377.88	1169.88	975								150	0.7969	0.5708	0.6461
	1285.12	364.375	795								151	0.8013	0.5768	0.6526
	3052	428.5	671.25								152	0.8055	0.5829	0.6591
	494.625	1109.25	440.25								153	0.8097	0.5888	0.6654
	1013.25	1024.62	1116.75								154	0.8137	0.5947	0.6717
	2989.88	233.25	1381.38								155	0.8177	0.6006	0.6778
	1817.25	768.875	854.25								156	0.8216	0.6064	0.6839
	864.75	706	1224.38								157	0.8254	0.6121	0.6899
	1005.75	705.625	631.125								158	0.8291	0.6178	0.6958
	2060.25	1013.12	1032.38								159	0.8328	0.6234	0.7016
	1654.38	1138.12	549								160	0.8363	0.629	0.7073
	1427.62	1214.12	987.375								161	0.8398	0.6345	0.7129
	2634	653.25	819								162	0.8432	0.6399	0.7184
	859.875	403.25	570.375								163	0.8466	0.6453	0.7239
	1414.12	796	577.875								164	0.8498	0.6507	0.7292
	660.75	708.375	762.375								165	0.853	0.6559	0.7345
	834	827.5	983.625								166	0.8561	0.6611	0.7397
	1118.62	1471.88	871.5								167	0.8592	0.6663	0.7447
	1626.38	880.75	1440.38								168	0.8622	0.6714	0.7497
	1258.12	411.875	1019.62								169	0.8651	0.6764	0.7547
	1161	814.875	838.125								170	0.8679	0.6814	0.7595
	2581.88	1503.62	1961.62								171	0.8707	0.6863	0.7642
	1534.12	909.5	1295.62								172	0.8734	0.6911	0.7689
	2043	827.625	1629.75								173	0.8761	0.6959	0.7735
	1105.12	505.5	987.75								174	0.8787	0.7006	0.778
	821.25	540.375	1653								175	0.8813	0.7053	0.7824
	952.875	1088	481.5								176	0.8837	0.7099	0.7867
	1045.12	558.75	733.875								177	0.8862	0.7144	0.791
	984	461.625	2428.12								178	0.8886	0.7189	0.7951
	1080.75	533.125	2241								179	0.8909	0.7233	0.7992
	705.75	944.5	1932.38								180	0.8932	0.7277	0.8033
	2243.25	1049.25	615.375								181	0.8954	0.732	0.8072
	899.25	353.875	704.25								182	0.8975	0.7362	0.8111
	911.625	277.75	1313.25								183	0.8997	0.7404	0.8149
	1241.62	877	1288.5								184	0.9018	0.7446	0.8186
	2985.38	917.25	713.625								185	0.9038	0.7486	0.8223
	1417.5	944.375	1316.62								186	0.9058	0.7526	0.8258
	2434.88	915.5	612.75								187	0.9077	0.7566	0.8294
	768.75	249.125	1511.62								188	0.9096	0.7605	0.8328
	1230.5	662.25	1054.88								189	0.9115	0.7644	0.8362
	2694	500.375	1444.88								190	0.9133	0.7681	0.8395
	2079.75	1935.38	1525.5								191	0.9151	0.7719	0.8427
	1190.25	1016.38	835.125								192	0.9168	0.7756	0.8459
	1092	1153.88	881.25								193	0.9185	0.7792	0.8491
	1693.88	1282.5	708.75								194	0.9202	0.7828	0.8521
	3066	829.25	1620								195	0.9218	0.7863	0.8551
	2123.25	1048.88	1095.38								196	0.9234	0.7898	0.8581
	2912.25	879.625	1914.75								197	0.925	0.7932	0.861
	1233.38	1463.88	1421.25								198	0.9265	0.7966	0.8638
	1647.62	1010.75	1259.25								199	0.928	0.7999	0.8666
	924.75	453.625	792.75								200	0.9294	0.8031	0.8693
	2886.38	1397	1470								201	0.9308	0.8064	0.872
	1731.38	433.25	2185.88								202	0.9322	0.8095	0.8746
	2467.12	1324	2112								203	0.9336	0.8127	0.8771
	997.5	729.625	1206.38								204	0.9349	0.8157	0.8796
	2786.25	296.875	1222.5								205	0.9363	0.8188	0.8821
	1314.38	934.625	1607.62								206	0.9375	0.8218	0.8845
	835.125	543.25	1765.5								207	0.9388	0.8247	0.8869
	1776.38	788.875	2457.75								208	0.94	0.8276	0.8892
	1349.25	376.25	1199.62								209	0.9412	0.8304	0.8915
	1887	848.375	2277.75								210	0.9424	0.8332	0.8937
	2579.62	784.625	926.25								211	0.9435	0.836	0.8959
	1124.25	1251	635.25								212	0.9447	0.8387	0.898
	2060.25	951.125	1987.88								213	0.9458	0.8414	0.9001
	1257	546.125	672								214	0.9468	0.844	0.9022
	1361.62	335.25	939.75								215	0.9479	0.8466	0.9042
	756.375	410	1322.62								216	0.9489	0.8492	0.9061
	2062.5	598.75	2024.25								217	0.9499	0.8517	0.9081
	2476.5	293.625	886.875								218	0.9509	0.8542	0.91
	1638.38	848.5	735.75								219	0.9519	0.8566	0.9118
	1136.62	787.125	1759.5								220	0.9529	0.859	0.9137
	894.375	493	1377.38								221	0.9538	0.8614	0.9154
	1086.75	738.5	1429.88								222	0.9547	0.8637	0.9172
	1990.88	323.875	469.875								223	0.9556	0.866	0.9189
	1267.12	429.5	2605.5								224	0.9565	0.8683	0.9206
	2670.88	595.75	2032.12								225	0.9573	0.8705	0.9222
	2133.38	578.5	2275.12								226	0.9582	0.8727	0.9239
	2257.5	738.75	1615.12								227	0.959	0.8748	0.9254
	1471.5	494.25	2145.38								228	0.9598	0.877	0.927
	1484.25	758.875	1223.79								229	0.9606	0.879	0.9285
	1072.12	326.75	1891.12								230	0.9614	0.8811	0.93
	1146.75	327	1196.25								231	0.9621	0.8831	0.9315
	3088.88	337.5	1012.12								232	0.9629	0.8851	0.9329
	3275.25	614	436.125								233	0.9636	0.8871	0.9343
	2273.62	785.625	1136.62								234	0.9643	0.889	0.9357
	2634.75	595.75	1645.12								235	0.965	0.8909	0.9371
	2856.75	1294.5	1368.75								236	0.9657	0.8927	0.9384
	925.875	1336.75	1549.12								237	0.9664	0.8946	0.9397
	1146	1158.12	556.125								238	0.967	0.8964	0.941
	2241.75	716.5	784.125								239	0.9677	0.8982	0.9422
	2899.5	566.125	975.75								240	0.9683	0.8999	0.9434
	2131.5	1683.5	516.75								241	0.9689	0.9017	0.9446
	882.375	439.875	801								242	0.9695	0.9034	0.9458
	1147.5	1780.38	1873.88								243	0.9701	0.905	0.947
	998.25	387.875	1160.88								244	0.9707	0.9067	0.9481
	1353.75	764	1923.38								245	0.9713	0.9083	0.9492
	1145.62	693.75	1041								246	0.9719	0.9099	0.9503
	1728.12	479	1324.88								247	0.9724	0.9115	0.9514
	1172.62	437.75	1414.12								248	0.973	0.913	0.9525
	1376.25	1150.25	1343.62								249	0.9735	0.9145	0.9535
	1822.5	1213.38	894.75								250	0.974	0.916	0.9545
	961.125	1075.38	1588.12								251	0.9745	0.9175	0.9555
	1142.88	1071.88	1726.88								252	0.975	0.919	0.9565
	1776.38	550.5	1480.12								253	0.9755	0.9204	0.9574
	992.625	489.25	754.5								254	0.976	0.9218	0.9584
	1432.12	626.75	723								255	0.9765	0.9232	0.9593
	559.875	2076.25	967.5								256	0.977	0.9246	0.9602
	1058.25	785.25	668.25								257	0.9774	0.9259	0.9611
	1360.12	863.5	633.75								258	0.9779	0.9273	0.9619
	2205.38	746.125	560.625								259	0.9783	0.9286	0.9628
	1087.62	1032.88	1419.38								260	0.9787	0.9298	0.9636
	1706.75	1134.25	797.25								261	0.9792	0.9311	0.9645
	1309.5	368.375	1111.5								262	0.9796	0.9324	0.9653
	2641.88	415.125	1285.88								263	0.98	0.9336	0.9661
	1117.12	594.625	1813.12								264	0.9804	0.9348	0.9668
	1052.62	887	644.25								265	0.9808	0.936	0.9676
	535.125	377	1492.12								266	0.9812	0.9372	0.9684
	1100.62	694.5	2164.88								267	0.9816	0.9383	0.9691
	1652.62	1243.62	887.625								268	0.9819	0.9395	0.9698
	2371.12	672.125	1055.25								269	0.9823	0.9406	0.9705
	867.375	638.125	1764								270	0.9827	0.9417	0.9712
	1165.88	817.375	883.5								271	0.983	0.9428	0.9719
	2521.12	1733.25	1710								272	0.9834	0.9438	0.9726
	1785.75	844.375	867.375								273	0.9837	0.9449	0.9732
	1995	820.625	1228.5								274	0.984	0.9459	0.9739
	920.25	719.625	2342.25								275	0.9844	0.947	0.9745
	1260.75	272.75	1099.88								276	0.9847	0.948	0.9751
	1498.88	535	1440.38								277	0.985	0.949	0.9758
	2100.75	739.625	2094.75								278	0.9853	0.9499	0.9764
	1000.12	863.375	1095.75								279	0.9856	0.9509	0.977
	543.375	773.625	1717.5								280	0.9859	0.9519	0.9775
	613.125	1165.25	629.625								281	0.9862	0.9528	0.9781
	1746.5	697.5	1702.88								282	0.9865	0.9537	0.9787
	2517.12	1058.25	926.25								283	0.9868	0.9546	0.9792
	1708.12	428.875	1329.75								284	0.9871	0.9555	0.9798
	709.5	813.375	1736.62								285	0.9874	0.9564	0.9803
	595.625	730.25	1224								286	0.9877	0.9573	0.9808
	805.75	1116.12	543.75								287	0.9879	0.9581	0.9813
	1108.5	1689.38	957.375								288	0.9882	0.959	0.9819
	1435.5	547.375	603.375								289	0.9885	0.9598	0.9824
	821.125	1033	1596.38								290	0.9887	0.9606	0.9828
	2320.88	962	999.75								291	0.989	0.9615	0.9833
	2228.75	1134.88	657.375								292	0.9892	0.9622	0.9838
	1507.12	1174.5	1181.25								293	0.9894	0.963	0.9843
	1432.75	984.625	1520.62								294	0.9897	0.9638	0.9847
	856.25	625.625	1699.88								295	0.9899	0.9646	0.9852
	2510.12	763.75	1507.5								296	0.9901	0.9653	0.9856
	605.5	651.625	734.25								297	0.9904	0.9661	0.986
	912.875	1007.38	1031.25								298	0.9906	0.9668	0.9865
	707.625	1665.5	1654.88								299	0.9908	0.9675	0.9869
	1336	672.25	1488.75								300	0.991	0.9682	0.9873
	1701.38	845.5	1307.62								301	0.9912	0.9689	0.9877
	1424.25	1054.25	1836								302	0.9915	0.9696	0.9881
	2228.75	1828.25	821.25								303	0.9917	0.9703	0.9885
	675.375	1022.5	1773								304	0.9919	0.971	0.9889
	772.375	1471.88	1725								305	0.9921	0.9716	0.9893
	998.625	328.625	947.25								306	0.9923	0.9723	0.9896
	1294	726.125	428.25								307	0.9925	0.9729	0.99
	1937.5	873.625	1694.25								308	0.9926	0.9736	0.9904
	794.625	821.875	600.375								309	0.9928	0.9742	0.9907
	1135.38	1155.88	1345.88								310	0.993	0.9748	0.9911
	1069.88	1118.88	1699.5								311	0.9932	0.9754	0.9914
	597	1044.62	692.625								312	0.9934	0.976	0.9917
	656.25	585	1698								313	0.9935	0.9766	0.9921
	939	979.625	588.75								314	0.9937	0.9772	0.9924
	1642.25	488.625	2023.5								315	0.9939	0.9778	0.9927
	701.5	964.875	909.375								316	0.9941	0.9783	0.993
	1576.25	912.75	2097.75								317	0.9942	0.9789	0.9933
	636	1355.88	406.5								318	0.9944	0.9794	0.9937
	1498.88	1329.75	643.5								319	0.9945	0.98	0.994
	1078.12	631.875	1795.12								320	0.9947	0.9805	0.9943
	659.25	340.125	1630.5								321	0.9949	0.9811	0.9945
	1331.62	634.75	1227.38								322	0.995	0.9816	0.9948
	1268.5	1520.5	1626.38								323	0.9952	0.9821	0.9951
	1164.62	961.5	810								324	0.9953	0.9826	0.9954
	766	647.75	873								325	0.9955	0.9831	0.9957
	644.5	1093	1463.62								326	0.9956	0.9836	0.9959
	2093.75	656.875	2142.38								327	0.9957	0.9841	0.9962
	1483.75	716.125	1854								328	0.9959	0.9846	0.9965
	421.75	826.25	1295.25								329	0.996	0.9851	0.9967
	1011.88	770.125	1491.38								330	0.9961	0.9855	0.997
	920.375	733.875	709.5								331	0.9963	0.986	0.9972
	439.625	741.75	2754.38								332	0.9964	0.9864	0.9975
	1060.88	883.5	1038								333	0.9965	0.9869	0.9977
	2204.62	801.25	627								334	0.9967	0.9873	0.998
	970	829.375	413.625								335	0.9968	0.9878	0.9982
	1333.75	1082.12	700.875								336	0.9969	0.9882	0.9984
	1381.75	1263.5	2001.38								337	0.997	0.9886	0.9986
	1690.88	1736.62	980.625								338	0.9972	0.9891	0.9989
	1134.25	1091.5	901.5								339	0.9973	0.9895	0.9991
	665	1416.75	1440.25								340	0.9974	0.9899	0.9993
	1931.62	620.625	1506.38								341	0.9975	0.9903	0.9995
	729.25	1040.75	2209.5								342	0.9976	0.9907	0.9997
	984.375	830.75	876.75								343	0.9977	0.9911	0.9999
	1539.12	928.25	975.375								344	0.9978	0.9915	1.0001
	1389.12	812.875	1597.88								345	0.9979	0.9919	1.0003
	932.25	1119.5	2440.12								346	0.9981	0.9922	1.0005
	1429.88	748	1838.25								347	0.9982	0.9926	1.0007
	584.375	718.25	2004.75								348	0.9983	0.993	1.0009
	754	538.5	2018.62								349	0.9984	0.9934	1.0011
	1160.5	338	1068.38								350	0.9985	0.9937	1.0013
	478	837.851	1760.62								351	0.9986	0.9941	1.0015
	573.125	755.625	846								352	0.9987	0.9944	1.0017
	719.125	1190.62	870.75								353	0.9988	0.9948	1.0019
	870.25	871.5	1006.5								354	0.9989	0.9951	1.002
	1096	530.625	1957.5								355	0.999	0.9955	1.0022
	1393	789	1120.5								356	0.999	0.9958	1.0024
	618	697.625	639.75								357	0.9991	0.9961	1.0025
	1814.75	634.5	1268.29								358	0.9992	0.9965	1.0027
	1831.88	845.5	1300.01								359	0.9993	0.9968	1.0029
	631	822	1044.81								360	0.9994	0.9971	1.003
	1802.88	813	1127.12								361	0.9995	0.9974	1.0032
	1606.75	1606.12	1955.59								362	0.9996	0.9977	1.0033
	1170.25	323.625	1884.86								363	0.9997	0.998	1.0035
	690.875	627.375	680.441								364	0.9997	0.9983	1.0037
	1245.75	831.875	1597.08								365	0.9998	0.9986	1.0038
	713.625	1498.12	1241.57								366	0.9999	0.9989	1.004
	649.25	336.75	897.634								367	1	0.9992	1.0041
	619.125	739.125	1130.83								368	1.0001	0.9995	1.0042
	586.125	984.75	1315.73								369	1.0001	0.9998	1.0044
	742	274.875	2144.49								370	1.0002	1.0001	1.0045
	1061.5	2077.5	1678.67								371	1.0003	1.0003	1.0047
	740.25	912	1877								372	1.0004	1.0006	1.0048
	667.25	416.625	2821.22								373	1.0004	1.0009	1.0049
	818.875	715.125	1172.84								374	1.0005	1.0012	1.0051
	1150.88	918.75	1430.76								375	1.0006	1.0014	1.0052
	1424.38	846.375	2001.17								376	1.0007	1.0017	1.0053
	1133.88	1192.12	904.492								377	1.0007	1.0019	1.0055
	687.625	547.125	1823.13								378	1.0008	1.0022	1.0056
	1023	997.5	1173.98								379	1.0009	1.0025	1.0057
	429.5	1646.62	1041.1								380	1.0009	1.0027	1.0058
	941	894.375	2043.75								381	1.001	1.003	1.0059
	485.625	768.75	947.074								382	1.0011	1.0032	1.0061
	1122.12	515.25	2752.63								383	1.0011	1.0034	1.0062
	1020.62	225.375	2567.87								384	1.0012	1.0037	1.0063
	421.75	602.25	1294.87								385	1.0012	1.0039	1.0064
	906.125	600.5	909.922								386	1.0013	1.0041	1.0065
	815.875	829.875	3318.76								387	1.0014	1.0044	1.0066
	438.375	1190.62	2257.8								388	1.0014	1.0046	1.0067
	291.125	824.625	1142.26								389	1.0015	1.0048	1.0068
	650.875	824.625	3773.72								390	1.0015	1.005	1.007
	991.625	783.375	3733.85								391	1.0016	1.0053	1.0071
	859.375	634.875	2719.34								392	1.0017	1.0055	1.0072
	431.25	992.625	2390.4								393	1.0017	1.0057	1.0073
	1981.62	857.25	1024.66								394	1.0018	1.0059	1.0074
	816.375	596.625	1248.14								395	1.0018	1.0061	1.0075
	1206.25	1022.62	1818.84								396	1.0019	1.0063	1.0076
	603.75	1065.75	2642.89								397	1.0019	1.0065	1.0077
	350	1282.75	1708.39								398	1.002	1.0067	1.0078
	2159.75	744	2143.06								399	1.002	1.0069	1.0079
	696.75	857.75	1842.71								400	1.0021	1.0071	1.0079
	1152.75	956.875	3063.56
	1274.25	1034.75	2572.45
	987	646.5	2348.68
	835.125	1561.12	1078.67
	1240.62	737.25	1068.96
	1723.12	833.625	1826.13
	841.625	1029	1380.6
	1180	1900.88	1527.78
	567.25	840.75	984.082
	835.75	1788.75	834.762
	999.625	690.375	683.013
	1228.88	793.25	807.28
	1143.62	952.5	1716.69
	1094.38	1370.25	2096.48
	499.875	804	1798.41
	522.125	702	1151.84
	651.25	227.25	1937.16
	1336.25	1508.12	1557.36
	720.875	473.625	948.503
	936	427.5	1109.54
	534.875	613.5	898.062
	527.5	960	1350.59
	1280.25	617.25	1092.82
	850.75	1087.88	779.321
	706.625	586.5	1456.05
	600	350.25	1027.23
	1411.88	608.625	2391.69
	1394.12	1146	636.145
	1155.5	624	1302.87
	621.125	993.75	2855.32
	1645.75	718.125	790.038
	1780.25	733.5	882.202
	1651.38	531.375	1430.47
	548.625	509.25	2513.86
	1448.25	731.625	2442.7
	710.5	527.625	928.927
	860	913.5	1610.08
	690.875	1199.62	1145.83
	690.875	720.375	723.88
	1143.88	843.375	1814.84
	591.875	1684.12	1819.27
	1457.75	516	1941.59
	858.25	349.875	771.748
	611.5	1045.5	950.217
	1601.62	525.75	2900.09
	484.25	934.875	1337.88
	938	1214.62	772.605
	1032.38	621.75	2205.65
	551.125	447	2725.91
	771.375	520.875	2675.75
	894.75	693.375	2541.44
	1005.38	768.375	982.51
	405.25	828.75	1140.97
	1539.25	386.625	1748.11
	1083.38	1104	2523.86
	971.875	1330.88	2420.55
	1041.38	970.5	2347.54
	1051.38	772.125	2705.62
	1461.75	401.25	1626.3
	1067.88	784.875	2594.16
	1227.62	1398	1833.7
	520.625	1033.12	1842.99
	1172.38	794.25	1846.28
	1225	1795.12	882.487
	1278.88	531	1618.51
	1185.12	1972.5	1607.37
	1057	778.875	2579.3
	1095	1156.88	1086.96
	356.25	963	1624.09
	998.5	877.5	747.885
	1030.38	1143.38	1027.23
	589	840	2321.67
	321.625	586.5	2258.52
	950.375	764.25	1252.71
	1527.38	581.625	1323.3
	1272.88	805.125	693.444
	1684.38	764.625	1820.56
	483	1018.5	2031.32
	1070.75	407.25	1674.95
	1189.62	744.375	1226.14
	1585.38	879.75	1082.1
	857.5	1158.75	2325.67
	1367.25	794.625	1265.15
	902.625	432	909.351
	1006.25	775.5	1958.45
	448.875	1019.25	1503.49
	448.875	609	947.359
	336	614.25	1212.28
	1260.25	741.375	1136.69
	678.5	751.125	1392.46
	817	536.25	1567.79
	390.125	281.25	2107.05
	480.25	738.375	836.048
	337.875	935.25	2702.05
	1092.5	1039.5	1812.56
	1370.88	454.875	2763.49
	1057.25	1298.25	1485.05
	1559.88	946.5	571.702
	1337.38	521.25	1630.23
	703	1065.38	1577.56
	1230.12	1612.5	1815.41
	330.75	1201.5	2376.54
	885.625	762.375	1158.41
	326.375	1451.62	2508.86
	1151.12	984.375	1203.13
	419.875	1144.12	2384.12
	543.125	398.625	883.202
	1151.5	467.25	580.133
	1412.5	396.375	1775.12
	865.375	537.375	1092.82
	1204	705.375	2161.78
	396.5	1013.62	1448.76
	701.5	1119.38	1674.81
	441.75	1341.75	1955.73
	525.75	1093.12	1715.39
	679.625	862.875	663.009
	1604.75	981.75	1121.68
	1228.62	426.75	1192.56
	1751.25	1656	2405.84
	868.875	937.875	2879.8
	1328.38	847.5	1803.98
	1075.75	1492.88	1431.18
	1210.75	586.5	1903.72
	680.75	1011.38	2100.2
	1039.25	372.375	1464.62
	1388	537	1101.25
	891.125	925.5	1814.56
	605.625	1314	1644.09
	741	848.625	888.346
	1783.75	1464.38	613.569
	692.875	1177.5	708.591
	968.25	1162.5	1930.16
	915.625	1072.88	1040.24
	1062.38	496.875	1907.72
	969.75	621.625	1166.98
	1195	886.5	964.649
	467.125	774.75	933.642
	526.125	860.625	1490.2
	1118.75	955.875	1042.38
	1446.5	451.125	1196.27
	571.5	571.5	486.825
	565.625	710.25	1302.15
	929	364.125	796.611
	1186.62	1145.25	809.185
	558.375	731.25	2216.36
	952	700.5	1204.7
	1585.75	1024.12	720.736
	543.125	471.625	1585.22
	450.5	679.875	539.695
	1468.25	1772.25	986.511
	612.625	1566.75	1268.43
	1039.25	1316.25	899.491
	1300.25	650.25	481.253
	446.25	419.625	1262.86
	580.625	1043.25	837.192
	1053.65	428.25	1233
	2336.62	666.75	1370.96
	2045.62	384
	1009.12	947.625
	2250	496.875
	2019	740.75
	1635.75	961.875
	1629	821.625
	1510.5	261.375
	1751.25	1476
	834.375	1447.88
	817.125	477.75
	2109.75	683.25
	2392.5	825.375
	930.75	903.375
	1465.5	903.375
	533.625	1358.25
	1106.62	783.75
	1632.75	1026
	2651.25	671.625
	1078.88	602.625
	2454	525.375
	1310.25	505.875
	2802.38	893.25
	1387.5	513
	2504.25	999
	1276.88	792.375
	1379.62	1184.25
	1877.25	1374
	742.875	1010.62
	2969.62	328.5
	944.25	1320.75
	1937.62	1009.12
	2216.25	239.625
	1260	474
	803.625	436.125
	1639.88	1212
	2538.38	654.75
	1087.5	256.875
	2128.88	596.25
	1453.12	899.25
	882.75	2112.75
	2807.25	664.5
	1233	881.25
	2683.5	1044
	2091.75	374.25
	2001	371.625
	875.625	908.25
	1615.5	1024.88
	1092	874.125
	2226.75	519.375
	925.875	979.5
	1312.5	1092
	1600.88	532.875
	1772.25	931.5
	1861.12	428.625
	702	983.625
	3320.25	718.875
	1523.62	715.5
	3070.12	1560
	3010.12	735
	2303.25	552
	2378.25	424.125
	955.875	685.5
	931.125	974.625
	2652.38	1402.5
	2409	801.375
	1281	283.125
	917	1062
	1141.12	667.125
	880.5	1218.75
	1529.25	1248
	2252.62	1220.25
	1469.25	1205.25
	2883.38	1218.75
	1181.25	1185
	2670.75	525
	1132.5	826.125
	1621.12	1318.88
	2591.62	560.625
	1662.75	873.375
	1497.75	808.5
	2605.88	856.744
	918.375	1420.12
	1448.25	1959.38
	2715.38	338.625
	2467.12	420
	2963.25	1166.25
	1059.75	975.75
	2958.38	1441.12
	1583.25	699.375
	2540.62	284.625
	2582.62	500.25
	2533.88	203.25
	1649.62	466.875
	996.375	792.375
	987.75	388.125
	1230.38	1001.25
	1003.88	1138.12
	1377.75	421.875
	1567.5	805.875
	576.75	1185.38
	2821.5	957
	1661.25	1788.75
	1789.12	204.75
	1522.5	1739.62
	1026	842.625
	2319.38	970.875
	2714.12	817.125
	1080.38	1089.75
	1284	797.625
	2051.62	844.875
	1212.75	331.5
	1089.38	677.625
	2128.5	792.75
	2467.88	658.875
	1381.5	1194.38
	3292.12	525
	1864.5	921
	2584.5	724.875
	1057.88	704.25
	2732.62	462.375
	2566.12	1269.38
	3094.5	716.625
	1028.62	1403.62
	1028.62	543.375
	798	992.25
	1262.75	612
	1470.38	842.625
	2679.25	739.5
	1245.75	534.375
	1225.12	813.375
	1750.12	564.75
	715.5	490.875
	2296.12	1045.12
	2537.62	926.625
	2718.38	1541.75
	1690.5	1121.62
	1048.12	1495.12
	1557	1064.25
	608.625	1458
	1207.12	641.25
	1430.25	904.125
	612.375	1457.25
	3261.75	957.75
	1248.38	643.875
	740.25	819
	2154	661.125
	1613.62	1047.38
	2825.25	1021.12
	1119.75	880.334
	2874	817.5
	1924.12	965.625
	1402.12	852.375
	1449.38	1016.62
	828.75	646.5
	930.75	1143.75
	3154.12	973.875
	3253.88	969.25
	1198.5	511.125
	3061.88	900
	1870.88	829.875
	3111.38	733.875
	2041.5	1262.62
	2576.25	717.375
	2252.25	962.625
	2894.62	722.25
	1518	853.5
	921.375	585.75
	2424.38	671.625
	1866.38	566.25
	2598.38	993.75
	745.875	326.625
	1741.12	774.375
	2161.88	851.625
	1832.62	714
	2604.38	502.375
	1366.12	811.125
	1090.5	495.75
	1538.25	520.875
	1242	508.125
	1836.75	775.5
	1349.62	567.375
	985.125	1131.38
	1269.38	653.25
	1011.75	1156.12
	1861.88	1192.12
	2628	633.75
	894	1242.38
	2137.12	1947.75
	2130.38	523.875
	563.25	279.75
	1609.12	200.625
	612	822.375
	911.625	647.625
	1464.75	1085.25
	1706.62	794.625
	1522.88	1483.88
	2320.88	742.125
	2055.38	944.25
	2061	1135.12
	1957.5	657.75
	1478.25	834.375
	2212.88	563.25
	2374.88	928.5
	2506.88	596.625
	1760.62	1397.25
	1417.5	667.5
	3134.25	355.5
	1732.5	585.375
	1257	620.25
	1920.38	488.625
	1279.12	913.5
	1239.75	1118.62
	1703.62	432.75
	787.125	791.25
	741.375	692.625
	1673.25	1503.75
	1321.12	990
	1746.29	832.125
	2393.98	531.75
	1577.22	677.25
	993.513	585.375
	1873.29	893.625
	2662.89	726
	1584.65	726.375
	744.599	952.5
	903.778	1308.75
	1766.4	720.75
	2254.94	1194.38
	1519.63	1291.5
	1331.02	1170.38
	2220.08	708.375
	1002.94	693.375
	682.727	809.625
	1009.95	662.625
	1588.36	399.375
	1542.21	560.25
	560.557	1247.62
	993.513	1300.12
	965.221	1037.62
	1333.02	624.75
	1837.56	572.625
	1170.7	948.375
	1938.3	1190.62
	934.356	955.5
	3200.3	587.625
	732.024	654
	1802.27	1280.62
	598.566	1033.88
	549.697	635.625
	1625.37	204
	1950.3	505.125
	1512.49	295.125
	1667.38	1000.12
	696.731	1010.25
	510.831	348
	1150.84	1376.62
	1558.5	680.625
	1516.35	397.125
	1817.84	1074.75
	1813.13	463.5
	932.213	826.875
	1413.04	1261.5
	2834.51	847.875
	1670.38	610.875
	1105.68	1078.5
	2854.22	1235.62
	1021.52	916.875
	1266.58	1122.75
	884.059	1018.88
	1176.27	349.875
	1782.98	1011.75
	1301.87	739.125
	1712.68	525.75
	2539.15	415.875
	2223.79	799.875
	2296.95	1616.25
	705.59	1262.62
	1958.31	745.125
	1826.42	1191.75
	2138.2	708.375
	1165.41	766.875
	1622.09	1039.88
	1211.99	665.25
	1931.59	438
	864.626	777.75
	1069.1	1770
	680.013	706.875
	804.327	1136.25
	3837.16	681.375
	2174.21	805.125
	1884.14	844.5
	1972.5	627.25
	1018.8	982.5
	991.226	1184.62
	1018.95	2125.88
	599.708	2897.62
	1673.95	1358.62
	683.014	1279.5
	1169.7	1476.38
	1514.35	826.125
	2041.47	1347.38
	994.656	817.5
	1483.99	1097.25
	2729.48	870.811
	2728.77	1319.3
	853.481	575.989
	2350.11	325.217
	2279.62	1064.96
	2477.71	732.024
	1009.8	1383.89
	1981.74	859.053
	2080.05	845.479
	1360.6	927.069
	1971.45	213.906
	2112.63	1377.32
	867.913	478.681
	1681.53	1222.71
	1278.01	726.737
	998.514	648.291
	3030.98	306.356
	3017.69	1512.63
	752.029	987.797
	2064.9	1563.07
	1002.23	1373.88
	1648.66	935.785
	1915.3	327.218
	2635.17	1008.66
	2540.58	874.771
	2109.2	645.433
	2838.22	675.297
	2634.74	297.354
	1961.45	484.968
	1962.5	1096.96
	3095.57	633.716
	2475.28	1502.34
	1680.81	1244.14
	3133.14	1234.14
	1161.69	1264.72
	2197.79	991.37
	2232.22	1373.03
	1524.92	738.74
	2948.25	1624.37
	1309.44	1688.53
	3204.02	954.647
	2790.07	1097.25
	3731.85	1433.33
	1438.76	605.138
	2129.92	1347.59
	3004.83	580.704
	2829.36	947.645
	3140.72	1116.97
	2708.33	816.187
	3499.51	1648.81
	4229.4	1721.96
	2538.44	1315.59
	4556.33	1198.13
	1142.4	970.65
	2419.12	887.06
	1407.04	1416.04
	3195.45	1471.77
	1427.47	696.445
	1551.21	995.656
	2427.41	672.297
	2034.61	1191.41
	1279.58	397.805
	4416.87	398.234
	2212.65	1694.53
	1606.22	1360.31
	1641.8	427.669
	1133.55	1299.58
	2246.37	1014.52
	2937.96	1632.8
	4047.21	907.207
	4150.95	832.333
	1950.16	1047.95
	4433.01	1002.59
	2855.51	1369.34
	1370.31	1807.76
	1524.78	1310.3
	1546.5	675.293
	1794.7	898.975
	3246.6	1395.12
	2910.81	517.969
	2409.26	2117.14
	1820.56	2053.86
	3238.6	622.998
	2464.52	758.203
	1198.27	1550.54
	1381.74	803.174
	1851.14	1719.29
	2435.7	1507.03
	4214.53	2515.43
	1631.09	1477.73
	4188.81	2855.71
	1622.37	1187.7
	2427.27	1035.64
	1860.28	1610.6
	1659.24	1364.94
	1659.24	660.644
	1525.35	917.725
	3855.31	640.576
	1973.02	604.394
	1540.49	1517.29
	4102.22	870.41
	2384.4	1932.86
	1569.79	947.607
	2662.04	978.515
	1607.08	2090.33
	2480.57	1285.25
	1821.13	1523
	912.923	1866.36
	1587.36	1351.61
	4651.64	1140.82
	4215.53	1686.04
	2637.17	581.396
	1810.13	1963.48
	4985.43	2139.84
	1393.03	1443.31
	3063.13	821.485
	980.795	595.459
	1947.59	1112.99
	3442.64	702.1
	2840.93	1259.03
	1512.35	489.258
	2083.91	1999.66
	2501.86	1206.59
	1153.12	1674.76
	1454.76	706.787
	2482.71	1927.59
	4840.39	1284.67
	3339.19	773.584
	1801.7	1657.47
	1544.92	662.989
	2596.31	1343.56
	1853.14	1998.63
	1406.32	1822.7
	2736.63	806.836
	3405.49	901.318
	1309.59	854.59
	2212.51	3047.32
	4867.68	1248.63
	1384.89	1832.23
	1604.08	1218.41
	1556.21	693.164
	2489.57	1237.21
	4768.66	1815.67
	2439.25	560.889
		763.916
		644.092
		1597.7
		810.058
		1019.09
		687.304
		667.236
		2075.98
		1080.18
		540.967
		1661.72
		590.918
		839.649
		921.386
		840.235
		1237.94
		1019.82
		662.11
		1143.02
		655.811
		426.709
		881.104
		1771.44
		930.615
		1135.16
		1280.57
		467.432
		478.565
		509.912
		1508.84
		868.213
		495.117
Ave	1587.45	900.1	1384.09
STD	815.098	405.2	596.414

## Sheet: Fig 6
		C	Quantification of triad number
				Mean	SD	N
		1	Control	39.3	3.5	10
		2	Speg-KO	8.5	2.8	10
		3	Speg-rescue	33.4	6	10

## Sheet: Fig 7
			A	Quantification of MTM1 expression
			ID	Control	Speg-KO	Speg-rescue
			1	1.13	0.26	0.29
			2	0.93	0.26	0.37
			3	0.92	0.28	0.28
			B	PI3P levels in skeletal muscle
			ID	Control	Speg-KO	Speg-rescue
			1	80	161.7	69.4
			2	65.7	165.6	74.7
			3	53.2	162.9	90.1
			4	87	175.9

## Sheet: Fig. S4
		A	Body weight at 11 weeks for male mice (g)				B	Body weight at 15 weeks for female mice (g)
			Control	Speg-KO	Speg-rescue			Control	Speg-KO	Speg-rescue
			27.4	26.2	24.8			22.5	20	22.1
			27.4	19	24.6			24.3	17.8	22.6
			24.6	23.3	24.4			25.1	21.9	21.5
			26.8	22	25.5			25.8	20.4	25.1
			26.6		25.6			23		27.1
			26.7		26.4			26.3
			30.2		28			25
			28.4		27.8			24.6
			26.2		25.4			25.2
			30.3		29.2
			27.7		22.3
			29.2
			28.3
			29.7

## Sheet: Fig. S5
	B	Left ventricles of hearts were assessed for ejection fraction
	ID	Control	Speg-KO	Speg-rescue
	1	75	42.1	52.7
	2	51.26	12.17	1.88
	3	67.59	15.67	10.64
	C	Left ventricles of hearts were assessed for fractional shortening
	ID	Control	Speg-KO	Speg-rescue
	1	43.1	20.3	26.6
	2	25.62	5.35	0.84
	3	37.02	7.12	4.79

## Sheet: Fig. S6
	Left ventricles of hearts were assessed for ejection fraction at 9 month of age
		ID	Control	Speg-rescue
		1	62.75	1.12
	Left ventricles of hearts were assessed for fractional shortening at 9 month of age
		ID	Control	Speg-rescue
		1	33.33	0.5

[truncated: 1 more sheets: Fig. S7]
